# Supplementary material for: Action boosts episodic memory encoding in humans via engagement of a noradrenergic system
Source: Nat Commun. 2019 Aug 6;10:3534. doi: 10.1038/s41467-019-11358-8 (PMC6684634; doi:10.1038/s41467-019-11358-8)
Supplement: Supplementary file 3 — Supplementary Data 1 [file 41467_2019_11358_MOESM3_ESM.xlsx]

## Sheet: Hoja1
			MNI Coordinates
Structure	BA	L/R	X coord	Y coord	Z coord	Zscore
Subthalamic Nucleus*	-	R	6	-18	-2	5.04
Subgenual and Ventral Anterior Cingulate Gryus*	32/25	L	-8	20	-10	4.72
Orbitofrontal Cortex*	47	R	24	16	-18	4.57
Hippocampus	-	R	30	-12	-26	4.52
Posterior Cingulate Gyrus*	23	L	-4	-54	22	4.48
Middle Occipital Gyrus	18	L	-28	-100	0	4.37
Superior Occipital Gyrus	19	L	-24	-86	44	4.26
Entorhinal Cortex	28	L	-18	-18	-24	4.21
Superior Temporal Sulcus	22	L	-40	-54	20	4.20
Putamen*	-	L	-22	10	0	4.09
Postcentral Gyrus	3	R	46	-22	66	4.04
Middle Temporal Gyrus*	21	L	-58	-24	-14	4.04
Inferior Temporal Gyrus*	21	R	60	-6	-18	4.02
Superior Occipital Gyrus	19	R	46	-76	38	4.01
Middle Temporal Gyrus/Temporal Pole	38	L	-36	12	-42	4.01
Middle Occipital Gyrus*	19	R	44	-84	10	4.00
Middle Occipital Gyrus	18	L	-42	-90	6	3.98
Superior Parietal Lobule	7	L	-44	-72	48	3.94
Hippocampus	-	R	22	-20	-8	3.94
Caudate (body)	-	L	-10	4	10	3.94
Supplemental Motor Area	6	L	-6	-28	62	3.93
Superior Frontal Sulcus	9	R	26	38	40	3.93
Premotor Cortex	6	R	60	0	38	3.90
Angular Gyrus	39	R	44	-56	24	3.89
Middle Temporal Gyrus/Temporal Pole	38	R	40	16	-36	3.86
Inferior Frontal Gyrus	47	L	-40	32	-16	3.85
Supplemental Motor Area*	6	R	10	-36	62	3.85
Superior Temporal Gyrus	41	R	54	-24	8	3.75
Cerebellum	-	L	-14	-56	-30	3.73
Fusiform Gyrus	37	L	-26	-42	-16	3.70
Lateral Occipital Gyrus	19	L	-18	-96	30	3.69
Middle Occipital Gyrus*	37	R	48	-70	0	3.68
Middle Temporal Gyrus	21	R	46	8	-38	3.65
Claustrum	-	R	32	-18	16	3.62
Medial Frontal Gyrus	6	R	14	-12	50	3.62
Lateral Occipital Gyrus	19	R	26	-96	24	3.61
Uncus	38	R	26	12	-28	3.59
Orbitofrontal Cortex	47	L	-28	32	-12	3.58
Lingual Gyrus	18	R	18	-66	-6	3.58
Inferior Temporal Gyrus	20	R	42	-8	-36	3.58
Precentral Gyrus	6	L	-60	-6	30	3.58
Inferior Temporal Gyrus	20	L	-42	-6	-38	3.56
Orbitofrontal Cortex	11	L	-34	42	-12	3.53
Inferior Temporal Gyrus	20	L	-58	-24	-28	3.52
Posterior Insula	13	L	-42	-40	22	3.52
Precentral Gyrus	43/6	L	-58	-6	18	3.52
Posterior Insula	13	R	42	-28	20	3.52
Fusiform Gyrus	19	R	28	-64	-8	3.50
Posterior Insula	13	L	-38	-26	18	3.46
Fusiform Gyrus	37	R	34	-52	-12	3.46
Supplemental Motor Area	6	L	-6	-14	66	3.43
Superior Temporal Gyrus	22	L	-60	-34	6	3.43
Precentral Gyrus	6	R	62	-2	10	3.41
Superior Frontal Gyrus	8	L	-20	40	54	3.41
Temporoparietal Junction	39	R	56	-68	22	3.39
Thalamus	-	L	-10	-24	4	3.36
Inferior Temporal Sulcus	20	R	44	0	-26	3.33
Anterior Cingulate Gyrus	10	R	12	46	20	3.32
Superior Temporal Gyrus	22	L	-46	-20	0	3.29
Middle Temporal Gyrus	21	L	-46	10	-38	3.24
