# Supplementary material for: Action boosts episodic memory encoding in humans via engagement of a noradrenergic system
Source: Nat Commun. 2019 Aug 6;10:3534. doi: 10.1038/s41467-019-11358-8 (PMC6684634; doi:10.1038/s41467-019-11358-8)
Supplement: Supplementary file 4 — Supplementary Data 2 [file 41467_2019_11358_MOESM4_ESM.xlsx]

## Sheet: Exp1
Subjects	GoR-FAR	NoGoR-FAR	GoK-FAK	NoGoK-FAK	FAR	FAK	MeanRT GoR	MeanRT GoK
1	72.6316	48.9922	0.526316	5.94625	5.26316	8.94737	419.811	319
2	39.5969	34.2777	3.7514	2.68757	22.1053	2.63158	592.586	622.167
3	25.7335	33.2265	-1.04143	-1.01831	18.9474	2.10526	410.857	390
4	50.6282	38.9713	0.24901	-2.48804	4.21053	11.5789	625.588	649.364
5	5.85666	7.08238	0.0111982	-1.05263	0.526316	1.05263	388.333	468
6	4.73684	7.89474	15.2632	1.57895	10	22.6316	373.857	364.278
7	20.5151	17.8947	-1.46697	-3.68421	28.4211	12.1053	391.87	390.4
8	16.8421	32.0941	-10.5263	-6.11422	16.8421	25.2632	301.562	283.214
9	10.5659	-1.57895	-4.39728	-2.63158	16.3158	20.5263	444.08	406.2
10	12.318	8.94737	-13.1131	-5.78947	7.89474	17.3684	454.474	373.75
11	3.15789	5.70574	5.78947	2.20096	43.1579	20.5263	386.455	366.52
12	8.94737	5.78947	-1.57895	-1.57895	20.5263	2.63158	400.357	329
13	25.348	25.7895	1.41483	11.5789	3.68421	15.7895	474.481	496.125
14	7.13639	8.37529	4.36899	1.18993	6.84211	3.15789	333.077	408
15	15.7895	11.019	-2.63158	-8.61142	35.7895	40.5263	415.286	382.806
16	6.84211	12.1053	4.21053	7.36842	22.6316	18.9474	370.393	403
17	16.8421	18.4546	-1.57895	-0.481523	34.7368	4.73684	375.143	398.667
18	19.4737	10.4301	4.73684	9.53594	10	18.4211	532.75	469.864
19	16.2822	21.0526	0.772676	5.78947	30.5263	22.6316	505.818	519.227
20	45.7895	20.4244	-14.2105	-7.39672	24.7368	31.0526	373.94	342.375
21	5.26316	7.68197	5.78947	-9.82083	22.1053	26.8421	320.038	326.903
22	-4.08907	-6.70773	6.31579	-4.32251	19.4737	43.6842	592.25	393.846	Excluded for low memory performance (Pr < 0%) and Excluded for not enough button press for Go (< 90%)
23	5.53191	13.6842	2.79955	2.63158	20	13.1579	356.042	353.933
24	9.57666	0.401811	-7.83753	-13.4126	43.6842	26.3158	433.857	406.235
25	28.6466	2.81075	-18.9474	8.71221	14.2105	18.9474	441.333	NaN	Excluded for not enough button press for Go (< 90%)
26	4.0081	4.0081	-5.09543	-0.699826	3.68421	21.5789	375.143	381.133
27	47.3684	24.4681	12.6316	11.7693	0	6.31579	519.489	514.611
28	44.7368	28.9474	-16.3158	-4.73684	18.4211	34.2105	400.05	430
29	18.4211	20.5263	2.10526	6.31579	7.89474	18.9474	448.32	449.85
30	8.42105	9.28127	-2.63158	-5.42728	31.5789	22.6316	380.605	400.053
31	43.1579	33.9672	-5.26316	-7.2326	29.4737	13.6842	555.188	585
32	44.1238	26.0755	0.231348	1.25858	16.3158	5.26316	595.8	608.4
33	27.8947	14.4681	-3.68421	3.94177	10	20.5263	439.972	518.125
Excluded for low memory performance (Pr < 0%)
Excluded for not enough button press for Go (< 90%)
Excluded for not enough withheld rsponses for NoGo (< 90%)
Excluded not enough button press at recognition (<90%)

## Sheet: Exp2
Subjects	GoR-FAR	NoGoR-FAR	GoK-FAK	NoGoK-FAK	FAR	FAK	MeanRT GoR	MeanRT GoK
1	12.0317	10.3065	-1.85625	-2.6952	9.47368	13.6842	385.3	363.091
2	47.6087	8.47826	7.63158	9.80549	10	17.3684	365.774	390.957
3	-1.00736	1.28655	13.3107	8.83041	3.15789	18.9474	538	459.8
4	-6.36156	0.160183	9.06178	-1.80778	21.5789	27.8947	485.071	444.559
5	23.4211	9.41006	8.30664	8.44997	1.57895	4.73684	486.174	422.583
6	8.39276	14.7368	16.0328	2.80702	15.2632	20.5263	301	328.882
7	2.309	0.226516	2.92586	-0.926049	7.36842	11.0526	370.222	378.154	Excluded for not enough withheld rsponses for NoGo (< 90%) Excluded not enough button press at recognition (<90%)
8	17.8438	9.39359	10.3792	7.58581	4.73684	32.6316	365.952	356.875
9	NaN	21.5789	NaN	-8.99314	28.4211	24.2105	NaN	NaN	Did not perform the task correctly
10	8.93002	3.36384	1.46906	-1.89931	3.15789	8.42105	361.909	372.667
11	4.90847	3.82151	5.84668	5.84668	0.526316	12.6316	312.8	326.588
12	-11.5789	-2.59018	10.2632	9.98226	11.5789	14.7368	NaN	399
13	12.201	0.584795	-5.07177	-1.63743	20.5263	30.5263	458.167	465.5
14	12.2654	3.71313	-1.40732	1.9491	9.47368	6.84211	348.7	399.4
15	6.72515	7.83626	-3.97661	4.91228	21.0526	18.4211	359.72	415.538
16	4.15332	4.44976	7.03661	6.9378	27.3684	15.7895	328.207	311.19
17	20.7018	7.36842	0.730051	1.05263	12.6316	8.94737	322.097	305.667
18	17.5439	4.8627	-2.10526	-1.01831	15.7895	2.10526	633.667	NaN
19	23.4239	9.12281	4.2275	5.08772	14.2105	21.5789	342.057	340.917
20	10.8971	7.8833	4.86842	3.23799	8.42105	32.6316	353.588	367.242
21	5.20402	3.7594	-0.402129	-2.0937	10.5263	27.3684	329.714	313.125
22	34.0634	30.1831	0.430108	2.82609	8.94737	20	330.475	360.211
23	6.76853	10.2632	-0.554612	5.55138	14.7368	24.2105	378.2	417.364
24	18.0263	19.8522	-11.2406	-10.0769	19.4737	50.5263	441	445.318
25	5.46689	-0.83974	3.49745	9.84033	4.21053	12.6316	366.444	387.2
26	4.60526	-1.30133	9.17763	8.52516	7.89474	18.9474	358.5	304.889
27	1.21281	7.88278	2.79176	0.370813	20.5263	18.9474	293.8	297.25
28	18.8101	3.92713	-11.2128	-5.40775	26.8421	39.4737	323.19	321
29	18.755	25.622	1.59593	-8.30144	22.1053	24.2105	295.789	280
30	1.6476	2.77039	5.64073	14.5633	0.526316	6.31579	442.5	451.091
31	14.0213	13.3545	4.86103	-3.42394	16.3158	22.1053	324.074	331.875
32	8.10873	11.1785	-9.80335	-0.343249	9.47368	39.4737	333.375	301.222
33	17.0023	8.59649	-7.72311	2.39766	4.73684	13.1579	478.6	504.6
34	19.4171	15.9255	-0.118846	7.49261	27.8947	19.4737	387.364	391.667
35	14.6633	2.83531	8.27957	1.82796	6.84211	10	441.95	344.176
36	0.203735	-2.95195	-5.84041	-8.85584	9.47368	28.4211	445.111	509.381
37	29.8529	18.2375	-5.40464	-13.2191	13.1579	23.6842	463.225	444.294
38	8.98698	1.88548	-6.63837	5.66223	17.8947	16.3158	341.64	340.667
39	NaN	-2.40023	NaN	-3.76518	7.89474	26.8421	NaN	NaN	Did not perform the task correctly
40	-1.05263	10.7056	4.32749	3.9734	31.0526	27.8947	416.593	392.966
41	13.2157	3.69604	-1.3476	-0.100532	13.1579	6.84211	387.25	404.2
42	-1.92417	2.51716	8.91907	-0.606407	10.5263	14.7368	315.75	347.5
43	31.7997	18.7877	6.5365	7.00769	3.68421	28.9474	359.485	379.485
44	12.6712	7.29485	-7.60045	6.37804	14.2105	21.5789	274.84	272.923
45	8.78325	6.96356	7.95699	3.07692	8.42105	20	381.688	436.423
46	16.373	20.7208	6.44165	4.26773	2.10526	14.2105	395.471	360.632
47	42.8224	8.75651	-2.64893	9.43898	24.2105	14.7368	730.246	743.091
48	15.5697	11.345	9.28282	11.8713	4.21053	23.6842	379.667	413.2
49	-3.15789	NaN	46.6667	NaN	3.15789	20	NaN	561	Did not perform the task correctly Excluded for not enough button press for Go (< 90%) Excluded for not enough withheld rsponses for NoGo (< 90%)
50	11.6638	15.9649	-8.9983	-9.35673	17.3684	31.5789	329.926	301.571
51	15.897	4.26773	-5.90832	1.91076	14.2105	25.2632	316.071	316.889
52	4.15205	0.881135	2.45614	-0.72738	4.73684	14.2105	345	334.133
Excluded for low memory performance (Pr < 0%)
Excluded for not enough button press for Go (< 90%)
Excluded for not enough withheld rsponses for NoGo (< 90%)
Excluded not enough button press at recognition (<90%)
Did not perform the task correctly: pressed twice, at the cue and stimulus onset.

## Sheet: Exp3
Subjects	GoR-FAR	NoGoR-FAR	GoK-FAK	NoGoK-FAK	FAR	FAK	MeanRT GoR	MeanRT GoK
1	28.8578	17.1557	-0.414334	-2.54199	12.6316	11.0526	438.077	428.1
2	36.8421	45.2632	-5.78947	-8.94737	12.6316	22.6316	306.532	337.438
3	17.0437	3.27108	-0.783875	0.565931	2.10526	26.3158	419.889	427.333
4	22.6316	18.8512	-15.2632	-0.922467	1.57895	32.1053	327.087	307.938
5	3.80739	0.526316	2.74356	5.78947	7.89474	7.89474	273.545	316.9
6	10.5263	8.18336	-4.21053	-1.7657	30.5263	17.8947	417.744	417.462
7	4.84882	1.57895	-1.2654	6.84211	5.78947	31.0526	395.4	354.214
8	11.9485	12.6316	4.58007	-4.21053	23.1579	30.5263	435.667	405.03
9	5.26316	3.15789	2.63158	11.0526	7.36842	27.8947	320.833	355.897
10	7.89474	10	1.57895	-2.63158	0.526316	15.2632	310	345.188
11	10.2943	4.82643	-1.23939	-2.4748	3.68421	17.3684	331.615	405.2
12	23.6842	12.1053	11.0526	10	4.73684	17.3684	362.111	352.296
13	5.78947	4.88242	-2.10526	2.30683	8.94737	16.8421	354.071	361.5
14	27.3684	22.1053	3.15789	-1.05263	6.31579	7.36842	453.781	421.1
15	16.3158	8.08511	-0.526316	-2.18365	10	44.7368	282.6	287.976
16	6.84211	4.84882	3.15789	0.0111982	5.78947	1.05263	334.667	360
17	11.0526	2.63158	-1.05263	10.5263	5.78947	16.8421	335.875	370.2
18	34.7368	20.5659	-0.526316	3.06169	6.31579	17.3684	439.744	398.875
19	-0.526316	-2.89763	2.10526	6.10758	21.5789	38.9474	420.05	403.154
20	-5.6103	8.21948	11.5454	3.03471	22.6316	35.2632	266.688	278.409
21	26.3158	34.7368	-13.1579	-20.5263	15.7895	52.1053	310.25	317.622
22	9.29451	7.49859	-0.212766	-0.967742	23.6842	30	317.581	341.286
23	12.9003	6.31579	3.7626	5.78947	12.6316	3.68421	382.833	366.143
24	25.2632	24.2105	6.84211	4.73684	4.21053	10	256.5	270.562
25	-3.43785	1.57895	3.98656	-3.68421	26.8421	24.7368	307.682	289.111
26	30.8829	18.7346	-9.08885	-7.15566	11.0526	27.3684	325.769	314.529
27	19.4737	15.2632	-14.2105	-7.89474	23.6842	44.7368	381.439	370.517
28	22.6659	6.36156	-5.20595	-0.858124	28.4211	23.6842	346.298	358.235
29	-2.63158	2.79955	3.68421	0.649496	13.1579	11.0526	298.6	308.857
Excluded for low memory performance (Pr < 0%)
Excluded for not enough button press for Go (< 90%)
Excluded for not enough withheld rsponses for NoGo (< 90%)
Excluded not enough button press at recognition (<90%)

## Sheet: Exp4
Subjects	GoR-FAR	NoGoR-FAR	GoK-FAK	NoGoK-FAK	FAR	FAK	MeanRT GoR	MeanRT GoK
1	17.3684	13.7917	-8.94737	-5.33673	16.3158	26.8421	359.125	374.941
2	27.8947	17.38	-8.94737	3.69578	7.89474	21.5789	390.235	475.75
3	2.81268	4.96321	4.18223	-5.49519	5.78947	19.4737	421.875	382.545
4	24.5017	15.1217	7.41321	12.2977	3.15789	46.8421	369.769	333.235
5	31.6013	10.6565	-1.41097	7.36276	20.5263	17.3684	447.041	484.733
6	2.10526	3.32952	0.526316	-3.47826	2.10526	10	342.75	294.8
7	16.8421	12.6552	-4.73684	2.28859	21.0526	8.94737	371.056	439
8	1.57895	6.5819	5.78947	-4.72501	22.6316	21.5789	360.913	329.846
9	5.72585	3.37882	7.96992	4.79532	5.26316	6.31579	432.9	436.077
10	31.0526	15.9497	-1.57895	5.73227	5.78947	25.7895	278.4	320.348
11	18.8914	19.9552	0.257559	-1.8701	25.7895	24.2105	390.976	369.957
12	23.1579	18.1299	-1.05263	-4.06495	4.21053	17.8947	406.692	387.75
13	10.7345	1.44165	-1.55003	-7.12815	44.2105	14.7368	324.84	322.583
14	9.47368	1.07683	-12.1053	-3.56322	24.2105	30	437.406	463.588
15	7.36842	7.70798	-2.63158	0.843237	8.42105	14.2105	318.2	324.182
16	13.1749	13.2508	-0.345218	-0.712074	12.6316	8.94737	273.792	257
17	18.4211	15.1449	-7.89474	-4.5003	16.3158	41.5789	310.121	307.469
18	8.9016	9.06883	-2.64302	-6.85946	6.31579	18.9474	294.786	290.733
19	13.1579	4.0081	-0.526316	1.82186	3.68421	28.9474	328.688	324
20	3.68421	14.4569	1.05263	0.111982	8.94737	10.5263	324.583	327.182
21	-0.531975	-3.91484	-2.51839	2.21762	25.2632	7.89474	355.913	393.8
22	21.2281	17.2426	-7.5099	0.297483	12.1053	25.7895	345.903	340.235
23	9.47368	5.13306	1.05263	0.709639	9.47368	10.5263	308.778	310.636
24	1.57895	15.9196	6.84211	-6.54782	15.2632	20.5263	279.812	288.038
25	-6.52856	-6.77033	1.75812	-1.62679	36.3158	15.2632	394.143	384.938
26	34.2105	9.53216	-8.94737	0.409357	21.5789	17.3684	370.906	398
27	6.84211	4.19799	-1.05263	-3.92231	18.4211	33.6842	359.75	366.258
Excluded for low memory performance (Pr < 0%)
Excluded for not enough button press for Go (< 90%)
Excluded for not enough withheld rsponses for NoGo (< 90%)
Excluded not enough button press at recognition (<90%)

## Sheet: Exp5
Subjects	GoR-FAR	NoGoR-FAR	GoK-FAK	NoGoK-FAK	FAR	FAK	MeanRT GoR	MeanRT GoK
1	26.0324	18.6674	10.1504	2.85554	4.73684	18.4211	553.643	549.731
2	-1.3073	5.56969	-6.66101	0.121457	14.2105	15.2632	384.917	423
3	59.4737	16.1404	35.2632	78.5965	0.526316	4.73684	407.333	446
4	11.0526	5.89026	-10.5263	6.8981	3.68421	48.4211	369.929	372.028
5	8.34182	4.49657	4.13696	0.0228833	37.8947	17.3684	710.07	727.95
6	1.11111	1.1236	13.8596	10.414	0	79.4737	399	342.881
7	0.526316	3.7402	7.36842	8.65622	1.57895	13.6842	357.5	344.75
8	17.3684	4.32749	-8.42105	-1.05263	7.89474	21.0526	403.833	377.5
9	-1.32775	3.2177	-5.39474	-6.5311	4.73684	17.8947	359.667	465.364	Excluded on the basis of estimulus-evoked movement Excluded on the basis of considerable signal drop out in middle temporal lobe
10	2.94118	0	8.60681	1.38756	0	3.15789	499	444.375	Excluded for not enough button press for Go (< 85%) Excluded for not enough withheld rsponses for NoGo (< 85%)
11	7.4916	1.22426	4.47928	-4.74828	4.21053	21.0526	354.091	367.583
12	6.06112	4.86002	-2.70515	-1.8701	6.84211	24.2105	365.75	381.2
13	3.70709	8.42105	0.789474	0	13.6842	24.2105	394.375	381.087	Excluded on the basis of estimulus-evoked movement Excluded on the basis of considerable signal drop out in middle temporal lobe
14	-1.58461	3.03204	2.85229	-5.45767	26.3158	32.6316	444	424.03	Excluded on the basis of estimulus-evoked movement Excluded on the basis of considerable signal drop out in middle temporal lobe
15	19.4737	5.94625	-2.10526	3.50504	8.94737	29.4737	404.593	377.385
16	14.4681	10.2247	-11.299	-1.93968	10	37.8947	383.739	364.96
17	3.63525	10.8187	-2.4847	-8.47953	34.7368	37.3684	383.697	396.333
18	2.8032	-1.52047	4.16476	10.0585	2.63158	11.0526	381.8	408.357
19	11.5072	15.7717	0.62201	1.49024	8.94737	22.1053	398.667	391
20	27.8306	18.6842	18.8832	20.848	6.31579	15.2632	367.429	369.786	Excluded for not enough button press for Go (< 85%) Excluded for not enough withheld rsponses for NoGo (< 85%)
21	4.02398	7.26573	5.10326	-0.654685	7.36842	18.9474	399.444	371.526
22	NaN	-0.503679	NaN	1.43746	1.57895	16.8421	NaN	NaN
23	6.31579	5.38634	-0.526316	-0.0223964	6.31579	47.8947	376.583	366.244
24	14.9335	21.1327	-5.3904	-3.45538	14.7368	27.3684	335.593	328
25	10.2716	9.19638	-3.36729	-0.141483	2.63158	18.4211	374.917	369.357
26	1.99537	-1.15316	-1.10468	6.4518	7.89474	37.3684	519.444	546.758
27	11.3662	1.57895	2.28443	11.5789	18.4211	14.7368	367.214	366.438
28	-1.56738	0.868738	13.5685	3.66519	26.8421	33.6842	379.87	397.791
29	4.77489	2.20096	6.28408	6.91388	20.5263	22.6316	548	523.125
30	NaN	NaN	NaN	NaN	0	0	NaN	NaN
31	3.47613	10.117	-6.14443	-3.50877	22.1053	46.8421	308.273	326.771
32	8.20932	13.5396	-1.69389	1.38809	20.5263	31.5789	478.32	456.615
33	-2.20359	-3.27751	-19.4448	-6.49522	37.3684	32.6316	609.219	539.417
34	-2.10526	-2.57836	0.526316	0.963927	28.4211	22.6316	428.16	470.591
35	17.1669	13.9754	-9.83203	0.806271	13.6842	25.7895	400.207	378.2
Excluded for low memory performance (Pr < 0%)
Excluded for not enough button press for Go (< 85%)
Excluded for not enough withheld rsponses for NoGo (< 85%)
Excluded not enough button press at recognition (<85%)
Excluded on the basis of estimulus-evoked movement
Excluded on the basis of considerable signal drop out in middle temporal lobe
Multiple press for gos
No button press at recognition

## Sheet: Exp6
Subjects	GoR-FAR	NoGoR-FAR	GoK-FAK	NoGoK-FAK	FAR	FAK	MeanRT GoR	MeanRT GoK
3	12.6316	-3.79863	-4.73684	7.63158	16.8421	17.3684	499.5	479.333
5	3.68421	5.93505	5.78947	4.92721	7.89474	13.1579	443.091	430.111
7	5.53776	-1.00736	-4.25629	-5.49519	3.15789	19.4737	409.625	407.143
8	7.89474	14.867	1.57895	-3.36729	16.3158	18.4211	371.261	398.211
9	12.1053	18.8914	3.15789	-9.08175	25.7895	46.3158	301.167	315.489
10	14.2105	14.2105	-1.05263	-4.21053	5.78947	13.6842	374.684	351.417
11	10.168	12.1053	11.8701	4.21053	5.78947	15.7895	356.2	327.115
12	8.94737	7.13639	5.26316	1.43746	6.84211	16.8421	302.667	317.667
13	8.94737	5.28604	-7.89474	1.59039	12.1053	32.1053	343.55	364.957
14	19.5133	18.9474	0.294284	-1.05263	7.36842	13.6842	350.32	429
15	-0.854556	-0.854556	3.53707	2.4618	35.2632	39.4737	491.969	484.625
16	17.6596	24.4086	6.00224	13.7465	10	14.2105	335.577	335.211
17	15.7895	8.86728	0	0	5.26316	0	393.95	NaN
18	20.5263	15.5767	-3.68421	-3.47144	14.2105	23.6842	376.061	371.211
19	14.1097	11.9821	-8.16349	-10.2912	26.3158	32.6316	419.974	442.087
20	12.6316	2.51716	-7.89474	0.366133	10.5263	27.8947	400.045	389.211
21	14.7368	9.65286	-1.05263	-1.91489	7.36842	20	353.81	361.778
22	2.72116	1.73741	0.660694	4.02377	5.78947	12.1053	321.25	365
23	6.06943	2.87794	0	0	20.5263	0	342.8	NaN
24	5.60272	2.6605	-8.95303	-1.81608	10.5263	33.6842	340.667	311
25	10.7167	5.67506	5.95745	1.95652	7.36842	10	434.765	452.2
26	2.65398	14.2626	5.57671	-4.43031	49.4737	24.2105	357.531	352.179
27	0.935673	0.804954	5.84795	-0.557276	16.8421	25.2632	405.125	421.5
28	6.39418	0.0111982	3.29227	-0.963046	1.05263	9.47368	521.429	536.333
29	1.6476	0.560641	2.34554	-0.915332	0.526316	5.26316	346	400.286
30	19.4737	10.0675	6.84211	4.33198	37.3684	11.0526	347.63	357.588
31	11.2318	4.10064	-3.52744	5.75477	5.78947	18.4211	339.125	335.357
32	7.68197	-1.45309	2.97872	6.95652	22.1053	30	334.464	370.097
33	18.0104	0.427993	2.04164	2.04164	34.7368	8.94737	356.375	324.5
34	31.0526	26.1142	4.73684	-0.347144	4.73684	17.3684	399.206	367.857
35	20.8187	17.0023	3.09942	3.99314	4.73684	5.78947	390.522	367.875
Excluded for low memory performance (Pr < 0%)
Excluded for not enough button press for Go (< 85%)
Excluded for not enough withheld rsponses for NoGo (< 85%)
Excluded not enough button press at recognition (<85%)
Excesive number of blinks

## Sheet: Exp7
Subjects	GoR-FAR	NoGoR-FAR	GoNeuR-FANeuR	GoEmoR-FAEmoR	NoGoNeuRFANeuR	NoGoEmoR-FAEmoR	FAEmoR	FAEmoK	FANeuR	FANeuK	MeanRT GoR	MeanRT GoK
1	-4.03846	-18.1757	19.3421	15	3.55263	2.77778	25	10	17.5	6.25	448.267	442
2	32.5	12.1053	40	55	30	25	25	8.75	5	11.25	371.2	335.667
4	3.04054	8.21429	18.8158	25.5556	17.5	33.1579	30	10	7.5	8.75	337.333	324.375
5	-2.5	-2.5	0	-2.5	0	-2.5	2.5	10	0	3.75	NaN	322.167	Excluded for low memory performance Emo (Pr < 0%) Excluded for low memory performance Neu (Pr < 0%)
6	-28.7903	-26.875	8.52941	4.64286	-2.5	16.25	52.5	1.25	15	1.25	295.833	NaN	Excluded for low memory performance Emo (Pr < 0%) Excluded for low memory performance Neu (Pr < 0%) Excluded for not enough button press for Go (< 85%) Excluded for not enough withheld rsponses for NoGo (< 85%)
7	-4.64286	2.5	13.75	22.6316	29.8684	22.6316	30	6.25	17.5	7.5	360.067	362
8	18.2051	5.38462	31.5789	15	10.5263	10	10	3.75	0	2.5	349	315.625
9	-8.37838	-16.4865	11.0294	2.5	-1.38889	-1.71053	17.5	18.75	12.5	27.5	305.125	338.955
10	-14.4737	-23.7179	25.8333	17.5	32.5	-4.34211	67.5	6.25	7.5	7.5	491.478	420.333
11	-16.5385	-19.8649	5	17.6316	20	-5.58824	35	12.5	20	18.75	327.267	338.167
12	-3.37838	5.76923	-2.5	22.7941	22.5	13.8158	12.5	11.25	12.5	18.75	339.375	434
13	2.75641	2.5	2.5	10.7895	-2.5	15	5	21.25	2.5	5	330.75	323
14	30	19.7368	40	45	30	34.4444	10	13.75	15	5	279.409	340.571
19	11.5789	23.5897	34.8684	8.28947	22.5	45.1316	7.5	5	12.5	2.5	337.833	304.75
21	0.789474	13.5714	13.2895	3.28947	9.26471	31.9444	12.5	12.5	2.5	3.75	350.667	392.4
22	15	17.1053	32.5	22.5	19.7222	37.5	22.5	17.5	2.5	5	331.938	391
23	10	18.2692	15	17.5	30	19.0789	12.5	23.75	0	5	397.778	338.471
24	20	27.5	15	25	10	45	0	20	0	1.25	412.5	446.7
25	12.2368	-0.0675676	26.3158	30.6579	11.1111	20.1316	32.5	7.5	0	7.5	371.824	354.8
26	8.46154	0.769231	12.5	35.6579	7.5	25.1316	27.5	17.5	2.5	7.5	448.4	434.333
27	2.5	-1.98718	15	12.5	10.7895	7.5	17.5	10	5	2.5	370.4	536.2
28	23.0556	25.8333	29.0789	24.4118	18.5526	40	5	13.75	2.5	5	333.455	315.727
30	40	30	55	45	45	35	10	3.75	10	1.25	358.417	329
31	9.60526	1.71053	24.3421	27.3684	2.5	35.5556	20	15	12.5	10	381.312	384
32	7.5	-5	17.5	27.5	16.0294	3.81579	22.5	11.25	7.5	5	370.933	458.5
33	-7.11538	-0.277778	7.5	1.05263	19.7222	2.22222	20	7.5	2.5	12.5	396	384.111
34	7.5	5	5	25	18.5294	6.66667	10	13.75	5	5	414.444	463
35	3.15789	-14.0541	50	16.1111	32.3684	-0.555556	45	8.75	15	12.5	449.583	440
36	-20.473	-3.05556	8.55263	-1.66667	31.25	10	35	15	12.5	20	334.6	393.692
37	-5	1.82432	15	-2.5	11.0526	15.2778	12.5	13.75	10	7.5	362	364.077
38	-28.1579	-36.7949	0.789474	7.89474	5	-13.1579	50	11.25	15	12.5	349	468.714
39	7.5	10.8974	20	20	31.8421	15	20	18.75	5	5	560.385	627.273
40	10.6579	10.6579	5.26316	18.5526	15	8.61111	2.5	7.5	0	2.5	426.2	423.625
41	2.63514	-7.5	29.0789	8.88889	2.5	15	30	18.75	2.5	11.25	344.385	324
42	-1.73077	-1.73077	3.55263	25	2.5	27.1053	15	18.75	17.5	5	445.833	531.077
43	-17.5	-5.71429	2.5	2.5	20.2778	8.67647	32.5	20	7.5	0	328.889	313.7
44	-34.4231	-46.9737	-7.5	-3.42105	-17.2368	-19.2105	35	11.25	22.5	10	371.333	349.636	Excluded for low memory performance Emo (Pr < 0%) Excluded for low memory performance Neu (Pr < 0%)
45	25.8333	17.5	20	39.8684	10	32.5	7.5	8.75	0	2.5	442.538	471.333
Excluded for low memory performance (Pr < 0%)
Excluded for low memory performance Emo (Pr < 0%)
Excluded for low memory performance Neu (Pr < 0%)
Excluded for not enough button press for Go (< 85%)
Excluded for not enough withheld rsponses for NoGo (< 85%)
Excluded not enough button press at recognition (<85%)

## Sheet: Exp7 Rep
Subjects	GoR-FAR	NoGoR-FAR	GoNeuR-FANeuR	GoEmoR-FAEmoR	NoGoNeuRFANeuR	NoGoEmoR-FAEmoR	FAEmoR	FAEmoK	FANeuR	FANeuK	MeanRT GoR	MeanRT GoK
46	-118.782	-110	-40	-30.3947	-25	-27.5	72.5	8.75	95	1.25	447.947	397	Excluded for low memory performance Emo (Pr < 0%) Excluded for low memory performance Neu (Pr < 0%)
48	26.7568	10.5405	45.4412	37.5	36.9444	14.3421	22.5	3.75	7.5	1.25	357.667	349
50	-60	-54.0385	-17.5	-10	-14.3421	0	15	15	77.5	7.5	540	381.182	Excluded for low memory performance Emo (Pr < 0%) Excluded for low memory performance Neu (Pr < 0%)
51	0	0	0	0	0	0	0	7.5	0	0	NaN	363.333	Excluded for low memory performance Emo (Pr < 0%) Excluded for low memory performance Neu (Pr < 0%)
52	7.82051	7.5	5.26316	15	5	15	5	8.75	0	0	514.6	464.182
53	-31.9444	-24.1667	-4.44444	-21.9444	-3.75	-6.07143	27.5	16.25	10	7.5	285	353.667	Excluded for low memory performance Emo (Pr < 0%) Excluded for low memory performance Neu (Pr < 0%) Excluded for not enough withheld rsponses for NoGo (< 85%)
54	13.9744	9.54545	34.8684	37.5	16.9118	48.75	32.5	11.25	12.5	8.75	313.217	332.667
55	-2.5	2.75641	2.5	0	2.5	10.7895	5	5	2.5	1.25	377	360.75
56	-107.105	-108.333	-19.0789	-30.1316	-29.6053	-22.9545	77.5	6.25	87.5	5	503.273	571.833	Excluded for low memory performance Emo (Pr < 0%) Excluded for low memory performance Neu (Pr < 0%) Excluded for not enough withheld rsponses for NoGo (< 85%)
57	-15	5.76923	-5	0	32.3684	5	10	6.25	15	0	369.25	399.429
58	-15	-8.88889	0	-10	-5	7.22222	15	23.75	5	16.25	355	350.059	Excluded for low memory performance Emo (Pr < 0%) Excluded for low memory performance Neu (Pr < 0%)
59	15	-1.05263	37.5	22.5	12.5	16.9444	27.5	16.25	2.5	6.25	374.5	344
47	7.82051	2.89474	7.5	13.2895	13.2895	-2.5	2.5	6.25	2.5	10	352.6	366.667
49	0.394737	8.28947	8.02632	0.263158	19.7222	5	5	26.25	2.5	3.75	464.333	469.273
60	-21.5789	-21.5789	-1.44737	-1.71053	3.81579	-6.97368	17.5	18.75	22.5	21.25	369.143	397.4	Excluded for low memory performance Emo (Pr < 0%) Excluded for low memory performance Neu (Pr < 0%)
62	-33.6538	-42.7632	24.3421	-5	8.55263	-6.57895	75	0	12.5	6.25	357.762	NaN
63	-21.4474	-1.32353	5	-3.61111	11.7647	28.0882	42.5	16.25	0	8.75	523.25	345.4
64	16.0256	8.33333	24.0789	32.5	13.5526	27.5	17.5	6.25	7.5	3.75	403.438	341
65	-20	-16.6667	5	5	11.0526	5	40	16.25	10	6.25	326.333	337.571
66	-20.625	-13.0882	6.25	-5	0	20	42.5	0	0	0	296.429	NaN	Excluded for low memory performance Emo (Pr < 0%) Excluded for not enough button press for Go (< 85%)
67	10.3205	15	20	2.76316	15	17.5	2.5	8.75	0	5	330.6	354.083
68	14.2105	10.7692	17.5	31.9444	12.5	29.6053	12.5	16.25	7.5	7.5	379.231	361
69	-43.6538	-47.5	5	5.65789	4.44444	-1.94444	57.5	1.25	40	2.5	414.762	NaN
70	15	26.7105	10	27.5	21.3158	39.6053	2.5	22.5	5	5	337.667	344.929
71	-2.11538	5.57692	12.5	0.789474	13.2895	15	15	10	2.5	0	463.167	502.286
72	-9.10256	-18.6842	31.8421	-5	10.7895	-3.15789	40	12.5	5	8.75	380.571	358
73	-3.81579	-6.44737	3.05556	15	3.05556	10	25	10	2.5	2.5	446.889	490.5
74	-5	-15.5263	27.5	17.5	17.5	7.5	42.5	15	12.5	15	324.05	317.8
75	3.58974	-0.526316	34.6053	12.5	9.16667	27.5	32.5	17.5	7.5	10	340.706	304.8
76	-0.294118	1.66667	11.6667	2.5	0.555556	17.7778	10	15	5	11.25	445.6	404.1
77	16.6667	3.0303	17.6471	15.7895	5.88235	0	0	6.25	0	6.25	354.667	413
78	NaN	-7.5	NaN	NaN	7.5	-10	10	7.5	2.5	1.25	NaN	NaN	Excluded for low memory performance Emo (Pr < 0%) Excluded for not enough button press for Go (< 85%)
79	15.641	13.6842	22.5	18.8158	17.5	20.2778	7.5	17.5	2.5	11.25	345.7	352.167
80	-21.9118	-10	2.76316	0	17.5	5	40	18.75	2.5	6.25	456.143	538.429
81	-2.5	-0.789474	12.5	17.5	18.8158	14.6053	27.5	18.75	7.5	12.5	405.462	378.429
82	-7.5	-6.89189	2.5	-2.5	3.61111	-2.23684	7.5	6.25	7.5	7.5	354	332
83	-2.5	14.6053	0	22.5	26.5789	30.1316	22.5	18.75	5	8.75	465.4	418
84	0	0.448718	12.5	5	2.5	16.5789	15	10	2.5	7.5	403.714	518.667
85	-6.85897	3.39744	5.52632	12.5	0.263158	37.5	27.5	13.75	5	11.25	339	303.833
86	10	20.7432	22.5	20	21.9118	40	15	18.75	7.5	5	434.231	401.25
87	-7.5	-20.9459	35	25	21.8421	12.2222	60	10	15	10	383.963	441.25
88	31.0897	22.6351	47.5	26.5789	20.2778	37.1053	5	15	7.5	8.75	346.471	358.583
89	8.20513	6.31579	15	21.8421	5	29.4444	15	6.25	5	5	390	363.5
90	-6.41026	2.77778	7.5	30.9211	34.5588	20.3947	37.5	12.5	12.5	8.75	360.294	383.778
91	-4.29487	-20	13.5526	10	-2.5	-5	25	8.75	7.5	6.25	408.818	423
92	-1.47436	-9.16667	15	24.8684	3.52941	19.6053	22.5	7.5	20	15	627.938	601.714
93	8.02632	9.62121	0	19.7222	5.88235	16.25	2.5	27.5	0	1.25	436.25	401.583
94	0	-1.68919	10	2.5	5.26316	4.16667	12.5	15	0	2.5	368.2	385.5
95	15.5128	13.4211	8.02632	27.5	7.5	25.2778	2.5	7.5	2.5	3.75	426.5	438
96	-34.2568	-23.4459	-3.33333	10.9211	24.4444	5.65789	57.5	6.25	20	10	420.062	432.6
97	-38.9706	-34.375	-5	-11.6667	-4.16667	-3.82353	45	12.5	17.5	12.5	443.25	425.385	Excluded for low memory performance Emo (Pr < 0%) Excluded for low memory performance Neu (Pr < 0%) Excluded for not enough withheld rsponses for NoGo (< 85%)
Excluded for low memory performance (Pr < 0%)
Excluded for low memory performance Emo (Pr < 0%)
Excluded for low memory performance Neu (Pr < 0%)
Excluded for not enough button press for Go (< 85%)
Excluded for not enough withheld rsponses for NoGo (< 85%)
Excluded not enough button press at recognition (<85%)
